# Supplementary material for: Effect of Clozapine on DNA Methylation in Peripheral Leukocytes from Patients with Treatment-Resistant Schizophrenia
Source: Int J Mol Sci. 2017 Mar 14;18(3):632. doi: 10.3390/ijms18030632 (PMC5372645; doi:10.3390/ijms18030632)
Supplement: Supplementary file 1 [file ijms-18-00632-s001.zip]

Archive with 2 entries (2 files):
- ijms-178454-supplemetary Table S2.docx
- supplementary table 1 ijms.xlsx
