# Supplementary material for: Effect of Clozapine on DNA Methylation in Peripheral Leukocytes from Patients with Treatment-Resistant Schizophrenia
Source: Int J Mol Sci. 2017 Mar 14;18(3):632. doi: 10.3390/ijms18030632 (PMC5372645; doi:10.3390/ijms18030632)
Supplement: Supplementary file 1 [file ijms-18-00632-s001.zip › supplementary table 1 ijms.xlsx]

## Sheet: res.29134sites.p0.05
Supplementary table 1. The top 100-ranking of CpG sites showed significant DNA methylation changes after one-year clozapine treatment.
*Positions refer to Genome Research Consortium human genome build 37 (GRCh37)/UCSC human genome 19 (hg19).
Probe ID	Average beta of DNA methylation before treatment	Average beta of DNA methylation after treatment	Average beta difference between clozapine treatment	p value of paired t test	Chromosome	Position*	UCSC RefGene name	UCSC RefGene Group	Relation to UCSC CpG island
cg06180389	0.444672	0.471755	0.0270832	6.07e-08	1	111436823	CD53	Gene body	Others
cg04583842	0.442463	0.486797	0.044334	1.02e-07	16	88103117	BANP	Gene body	CGI shore
cg23261640	0.862066	0.88188	0.0198134	2.12e-07	11	70280489	CTTN	Gene body	Others
cg04103645	0.783277	0.808102	0.0248243	2.96e-07	13	51898948	-	Intergenic	Others
cg08115371	0.604727	0.563123	-0.0416038	7.85e-07	11	79115706	ODZ4	Promoter	Others
cg09022230	0.71111	0.672697	-0.0384127	2.56e-06	7	5457225	TNRC18	Gene body	CGI shore
cg04380681	0.575816	0.591901	0.0160852	4.92e-06	14	95830175	-	Intergenic	CGI shelf
cg22648996	0.594584	0.621929	0.0273456	5.63e-06	10	63946213	-	Intergenic	Others
cg24049493	0.168856	0.205213	0.0363569	6.09e-06	1	42385941	HIVEP3	Promoter	CGI shore
cg12534645	0.677737	0.705941	0.0282033	6.9e-06	5	149636295	CAMK2A	Gene body	Others
cg05575921	0.820214	0.722399	-0.0978152	7.44e-06	5	373378	AHRR	Gene body	CGI shore
cg24862483	0.120915	0.109868	-0.0110476	9.07e-06	17	41924501	CD300LG	Promoter	Others
cg17344906	0.538545	0.499534	-0.039011	1.08e-05	19	13202507	NFIX	3'-UTR	CGI shelf
cg15178202	0.231289	0.245631	0.014342	1.2e-05	14	105995393	TMEM121	Gene body	CGI
cg18099096	0.467359	0.438575	-0.0287841	1.2e-05	4	23936764	-	Intergenic	Others
cg10420527	0.510088	0.486971	-0.0231167	1.26e-05	11	68138505	LRP5	Gene body	Others
cg24934400	0.0715655	0.0564641	-0.0151013	1.4e-05	4	4873966	-	Intergenic	CGI
cg03047995	0.28688	0.304827	0.0179477	1.44e-05	14	24601588	FITM1	Gene body	CGI
cg13006717	0.878746	0.901204	0.0224579	1.49e-05	2	54479214	ACYP2	Gene body	CGI shelf
cg25382900	0.343103	0.360189	0.0170861	1.58e-05	1	12148326	TNFRSF8	Gene body	Others
cg21648954	0.0167687	0.0215018	0.00473314	1.63e-05	8	95003813	-	Intergenic	Others
cg08709672	0.628262	0.599941	-0.028321	1.68e-05	1	206224334	AVPR1B	Promoter	CGI shore
cg13180722	0.208771	0.172507	-0.0362632	1.86e-05	17	698261	-	Intergenic	Others
cg05134775	0.0203622	0.0138641	-0.00649805	1.93e-05	10	98273510	TLL2	Promoter	CGI
cg23510258	0.499477	0.540744	0.0412674	1.96e-05	17	80840821	TBCD	Gene body	Others
cg07288394	0.0722453	0.0610851	-0.0111602	2.09e-05	19	30205772	C19orf12	Promoter	CGI shore
cg23295592	0.0212117	0.0304558	0.00924408	2.13e-05	1	19971176	NBL1	Promoter	CGI
cg12935937	0.598047	0.578103	-0.019944	2.24e-05	20	4804718	RASSF2	Promoter	CGI shore
cg09355247	0.898498	0.92045	0.0219521	2.29e-05	1	226499634	-	Intergenic	CGI shelf
cg03598159	0.281762	0.303717	0.0219549	2.45e-05	19	39055712	RYR1	Gene body	CGI
cg25178399	0.0204473	0.016177	-0.00427034	2.96e-05	21	19191630	C21orf91	Promoter	CGI
cg06289479	0.0457064	0.0355429	-0.0101636	3.21e-05	2	238536058	LRRFIP1	Promoter	CGI
cg23083424	0.542371	0.556559	0.0141884	3.46e-05	10	75415875	SYNPO2L	Promoter	Others
cg03620975	0.302167	0.274992	-0.0271759	3.59e-05	3	32611110	DYNC1LI1	Gene body	CGI shore
cg15448721	0.510921	0.535077	0.0241561	3.71e-05	6	30045041	RNF39	Promoter	CGI shore
cg26795848	0.762461	0.799908	0.0374471	4e-05	8	6756730	-	Intergenic	Others
cg12590695	0.0875312	0.0784671	-0.0090641	4.15e-05	12	88974375	KITLG	Promoter	CGI
cg17483510	0.0587384	0.0490358	-0.00970257	4.23e-05	3	179168677	GNB4	Promoter	CGI shore
cg17933226	0.808227	0.820847	0.01262	4.31e-05	19	17981292	SLC5A5	Promoter	CGI shore
cg12103569	0.409673	0.434018	0.024345	4.33e-05	12	132258560	SFRS8	Gene body	Others
cg05570258	0.121189	0.137269	0.0160793	4.35e-05	7	105662884	FLJ23834	Gene body	Others
cg23916896	0.215424	0.189491	-0.0259334	4.53e-05	5	368804	AHRR	Gene body	CGI shore
cg03724640	0.527832	0.547189	0.0193571	4.6e-05	12	6553145	CD27	Promoter	Others
cg20040285	0.0116284	0.0206622	0.00903378	4.65e-05	14	65569869	MAX	Promoter	CGI
cg19356311	0.14053	0.123164	-0.0173656	4.77e-05	1	1856073	-	Intergenic	CGI shelf
cg11363234	0.686423	0.662865	-0.0235581	4.81e-05	8	102500879	-	Intergenic	CGI shelf
cg02807446	0.822708	0.83858	0.0158719	4.82e-05	10	106682909	SORCS3	Gene body	Others
cg14142087	0.470471	0.492783	0.0223118	5.16e-05	9	110479859	-	Intergenic	CGI shore
cg25648203	0.780287	0.739697	-0.0405892	5.33e-05	5	395444	AHRR	Gene body	Others
cg16967578	0.758458	0.783751	0.0252928	5.45e-05	1	218575437	TGFB2	Gene body	Others
cg25749107	0.503027	0.52669	0.0236625	5.65e-05	12	23252261	-	Intergenic	Others
cg26026558	0.927743	0.915536	-0.0122075	5.71e-05	17	16934655	-	Intergenic	Others
cg01328473	0.526175	0.497881	-0.0282938	5.78e-05	2	1711966	PXDN	Gene body	Others
cg18235050	0.165741	0.135048	-0.0306923	5.91e-05	12	126676048	-	Intergenic	CGI
cg25512381	0.720249	0.743375	0.0231267	6.12e-05	3	195342063	-	Intergenic	CGI shelf
cg12469755	0.846375	0.860957	0.0145816	6.26e-05	5	110937107	-	Intergenic	Others
cg05451838	0.0641223	0.0746115	0.0104892	6.28e-05	1	155113049	DPM3	Promoter	CGI
cg17444697	0.849157	0.886501	0.0373446	6.57e-05	12	130185980	TMEM132D	Gene body	CGI shore
cg11838542	0.746077	0.76146	0.0153832	6.63e-05	7	2128505	MAD1L1	Gene body	Others
cg03319315	0.219237	0.239759	0.020522	6.66e-05	10	135202611	PAOX	Gene body	CGI shore
cg09452291	0.885628	0.91271	0.0270823	6.73e-05	3	196282071	WDR53	Gene body	Others
cg25565998	0.0289827	0.0373182	0.00833546	6.95e-05	19	56166418	U2AF2	Promoter	CGI
cg14396214	0.214215	0.230942	0.0167266	6.95e-05	20	62367998	LIME1	Promoter	CGI shore
cg06180846	0.882601	0.894396	0.0117945	7.06e-05	7	1481453	MICALL2	Gene body	CGI shelf
cg07106169	0.297626	0.32402	0.0263939	7.13e-05	2	95740362	-	Intergenic	CGI shelf
cg22061561	0.841018	0.853442	0.0124233	7.41e-05	11	18723988	TMEM86A	3'-UTR	CGI shelf
cg24254488	0.360415	0.337064	-0.0233503	7.44e-05	7	25991654	-	Intergenic	CGI shore
cg10899637	0.0641618	0.0569787	-0.00718308	7.65e-05	2	122042703	TFCP2L1	Promoter	CGI
cg25818659	0.897275	0.90655	0.00927447	7.76e-05	17	70270079	-	Intergenic	Others
cg04950342	0.823296	0.855986	0.0326903	7.78e-05	3	30544522	-	Intergenic	Others
cg13167816	0.54858	0.575779	0.027199	7.97e-05	14	24601808	FITM1	Gene body	CGI shore
cg20658779	0.711995	0.731088	0.0190931	8.15e-05	8	1692458	-	Intergenic	Others
cg07568117	0.980323	0.972022	-0.00830037	8.19e-05	16	2139114	PKD1	3'-UTR	CGI shore
cg02486332	0.580717	0.594235	0.0135178	8.32e-05	12	3446251	-	Intergenic	Others
cg13324311	0.775193	0.791889	0.0166954	8.49e-05	7	156111445	-	Intergenic	CGI
cg15763670	0.404087	0.383818	-0.0202695	8.59e-05	10	73473235	C10orf105	Gene body	Others
cg17497608	0.851757	0.868529	0.0167721	8.64e-05	7	90896701	FZD1	Promoter	CGI shore
cg24313592	0.831042	0.843915	0.0128734	8.97e-05	11	72020031	CLPB	Gene body	Others
cg23435567	0.886435	0.904353	0.0179183	9.29e-05	3	113346763	SIDT1	3'-UTR	Others
cg25023094	0.790873	0.775778	-0.0150948	9.48e-05	18	11855	-	Intergenic	CGI
cg09935388	0.795299	0.760283	-0.0350161	9.64e-05	1	92947588	GFI1	Gene body	CGI
cg20451986	0.459982	0.491169	0.0311867	9.83e-05	11	133928302	-	Intergenic	Others
cg18183628	0.0489725	0.0362273	-0.0127452	0.000100538	2	175351915	GPR155	Promoter	CGI
cg19030607	0.130919	0.122689	-0.00822988	0.000102518	22	48885506	FAM19A5	Promoter	CGI
cg25685062	0.545772	0.51155	-0.0342229	0.000103405	20	1719855	-	Intergenic	CGI shelf
cg24957609	0.489521	0.530087	0.0405664	0.000103965	12	27125095	TM7SF3	3'-UTR	Others
cg09415366	0.271513	0.289968	0.018455	0.000104378	10	134385407	INPP5A	Gene body	Others
cg00940261	0.0277026	0.0224612	-0.00524142	0.000104891	14	95786011	CLMN	Gene body	CGI
cg22950163	0.0984584	0.086407	-0.0120514	0.000104933	16	55513525	MMP2	Promoter	CGI
cg04656692	0.59391	0.611912	0.0180024	0.000107108	11	3239953	MRGPRG	Promoter	CGI
cg24296397	0.548202	0.576764	0.028562	0.000112725	3	49692537	BSN	Gene body	CGI shelf
cg02676175	0.562421	0.523087	-0.0393342	0.000117095	17	7253720	KCTD11	Promoter	CGI
cg11961495	0.734285	0.710292	-0.0239934	0.000119613	10	80873797	ZMIZ1	Promoter	Others
cg13072943	0.441385	0.418141	-0.0232436	0.000120452	6	167011311	RPS6KA2	Gene body	Others
cg24086690	0.768219	0.785623	0.0174049	0.000120493	10	30951189	-	Intergenic	Others
cg21132686	0.219965	0.238512	0.0185477	0.000123881	20	22795774	-	Intergenic	Others
cg11520003	0.491303	0.467885	-0.0234175	0.000124278	13	113540631	ATP11A	3'-UTR	CGI shore
cg09482050	0.680512	0.653488	-0.0270233	0.00012472	16	67686832	RLTPR	Gene body	CGI shore
cg13630871	0.43383	0.447905	0.0140745	0.000125248	9	131583092	ENDOG	Gene body	CGI shore
cg03448362	0.544882	0.579364	0.0344823	0.000125986	1	172864347	-	Intergenic	Others
